# Supplementary material for: The Effect of Alcohol on Telomere Length: A Systematic Review of Epidemiological Evidence and a Pilot Study during Pregnancy
Source: Int J Environ Res Public Health. 2021 May 10;18(9):5038. doi: 10.3390/ijerph18095038 (PMC8126216; doi:10.3390/ijerph18095038)
Supplement: Supplementary file 1 [file ijerph-18-05038-s001.zip]

Archive with 1 entries (1 files):
- ijerph-1200014-supplementary.pdf
